# Supplementary material for: Predicted short and long-term impact of deworming and water, hygiene, and sanitation on transmission of soil-transmitted helminths
Source: PLoS Negl Trop Dis. 2018 Dec 6;12(12):e0006758. doi: 10.1371/journal.pntd.0006758 (PMC6283645; doi:10.1371/journal.pntd.0006758)
Supplement: S1 File — (ZIP) [file pntd.0006758.s008.zip]

Archive with 28 entries (25 files):
- wormsim_v2.58Ap27/
- wormsim_v2.58Ap27/example.sh
- __MACOSX/
- __MACOSX/wormsim_v2.58Ap27/
- __MACOSX/wormsim_v2.58Ap27/._example.sh
- wormsim_v2.58Ap27/.DS_Store
- __MACOSX/wormsim_v2.58Ap27/._.DS_Store
- wormsim_v2.58Ap27/v258Ap27_hookworm_Africa.xml
- wormsim_v2.58Ap27/wormsim.xsd
- __MACOSX/wormsim_v2.58Ap27/._wormsim.xsd
- wormsim_v2.58Ap27/run.bat
- __MACOSX/wormsim_v2.58Ap27/._run.bat
- wormsim_v2.58Ap27/example.bat
- __MACOSX/wormsim_v2.58Ap27/._example.bat
- wormsim_v2.58Ap27/v258Ap27_ascaris_Africa.xml
- wormsim_v2.58Ap27/avg.sh
- __MACOSX/wormsim_v2.58Ap27/._avg.sh
- wormsim_v2.58Ap27/run.sh
- __MACOSX/wormsim_v2.58Ap27/._run.sh
- wormsim_v2.58Ap27/colt.jar
- __MACOSX/wormsim_v2.58Ap27/._colt.jar
- wormsim_v2.58Ap27/wormsim.jar
- __MACOSX/wormsim_v2.58Ap27/._wormsim.jar
- wormsim_v2.58Ap27/readme.txt
- __MACOSX/wormsim_v2.58Ap27/._readme.txt
- wormsim_v2.58Ap27/v258Ap27_trichuris_Africa.xml
- wormsim_v2.58Ap27/avg.bat
- __MACOSX/wormsim_v2.58Ap27/._avg.bat
