# Supplementary material for: Predicted short and long-term impact of deworming and water, hygiene, and sanitation on transmission of soil-transmitted helminths
Source: PLoS Negl Trop Dis. 2018 Dec 6;12(12):e0006758. doi: 10.1371/journal.pntd.0006758 (PMC6283645; doi:10.1371/journal.pntd.0006758)
Supplement: S1 File — (ZIP) [file pntd.0006758.s008.zip › wormsim_v2.58Ap27/example.sh]

./run.sh v258Ap27_ascaris_Africa 57586181 57586182
./avg.sh v258Ap27_ascaris_Africa 57586181 57586182
exit
