# Supplementary material for: Predicted short and long-term impact of deworming and water, hygiene, and sanitation on transmission of soil-transmitted helminths
Source: PLoS Negl Trop Dis. 2018 Dec 6;12(12):e0006758. doi: 10.1371/journal.pntd.0006758 (PMC6283645; doi:10.1371/journal.pntd.0006758)
Supplement: S1 File — (ZIP) [file pntd.0006758.s008.zip › wormsim_v2.58Ap27/v258Ap27_trichuris_Africa.xml]

<?xml version="1.0" encoding="UTF-8"?>
<wormsim.inputfile xmlns:xsi="http://www.w3.org/2001/XMLSchema-instance" xsi:noNamespaceSchemaLocation="wormsim.xsd" model="onchosim">
  <!-- general settings for HOOKWORM simulation and simulation output  -->
  <simulation start.year="1800">
    <surveillance nr.skin-snips="1" skin-snip.categories="0,41,416,1e+09">
      <periodic.surveys>
        <start year="2013" month="0" delay="-2"/>
        <stop year="2020" month="1"/>
        <interval years="0" months="1"/>
      </periodic.surveys>
      <extra.surveys>
        <!--survey year="2006" month="7" delay="-2"/-->
        <!--survey year="2007" month="4" delay="-2"/-->
      </extra.surveys>
      <!-- upper bounds of age categories in output      -->
      <age.classes>
        <age.class age.limit="2"/>
        <age.class age.limit="5"/>
        <age.class age.limit="10"/>
        <age.class age.limit="15"/>
        <age.class age.limit="90"/>
      </age.classes>
    </surveillance>
    <standard.population>
      <age.group age.limit="5" n.males="0" n.females="0"/>
      <age.group age.limit="10" n.males="1769" n.females="1507"/>
      <age.group age.limit="15" n.males="1739" n.females="1465"/>
      <age.group age.limit="20" n.males="1085" n.females="921"/>
      <age.group age.limit="30" n.males="1409" n.females="1738"/>
      <age.group age.limit="50" n.males="2388" n.females="2821"/>
      <age.group age.limit="90" n.males="1208" n.females="1237"/>
    </standard.population>
  </simulation>
  <demography>
    <!-- <the.reaper max.population.size="150" reap="0.1" delay="-3"/> -->
    <the.reaper max.population.size="500" reap="0.1" delay="-3"/>
    <life.table>
      <survival age.limit="5" male.survival="0.804" female.survival="0.804"/>
      <survival age.limit="10" male.survival="0.772" female.survival="0.772"/>
      <survival age.limit="15" male.survival="0.760" female.survival="0.760"/>
      <survival age.limit="20" male.survival="0.740" female.survival="0.740"/>
      <survival age.limit="30" male.survival="0.686" female.survival="0.686"/>
      <survival age.limit="50" male.survival="0.509" female.survival="0.509"/>
      <survival age.limit="90" male.survival="0.000" female.survival="0.000"/>
    </life.table>
    <fertility.table delay="-4">
      <fertility age.limit="5" birth.rate="0"/>
      <fertility age.limit="10" birth.rate="0"/>
      <fertility age.limit="15" birth.rate="0"/>
      <fertility age.limit="20" birth.rate="0.109"/>
      <fertility age.limit="30" birth.rate="0.300"/>
      <fertility age.limit="50" birth.rate="0.119"/>
      <fertility age.limit="90" birth.rate="0.0"/>
    </fertility.table>
    <initial.population>
      <age.group age.limit="1" n.males="9" n.females="10"/>
      <age.group age.limit="5" n.males="29" n.females="34"/>
      <age.group age.limit="10" n.males="33" n.females="32"/>
      <age.group age.limit="15" n.males="25" n.females="24"/>
      <age.group age.limit="20" n.males="21" n.females="21"/>
      <age.group age.limit="30" n.males="35" n.females="35"/>
      <age.group age.limit="50" n.males="44" n.females="43"/>
      <age.group age.limit="90" n.males="19" n.females="20"/>
    </initial.population>
  </demography>
  <blindness>
    <treshold dist.nr="0" mean="1"/>
    <pct-life-expectancy-reduction dist.nr="0" mean="0"/>
  </blindness>
  <!-- the following block of input can be used to simulate the impact of bednets / WASH -->
  <exposure.and.contribution>
    <environment zeta="0.00699360683741733" psi="0.22313016014843"/>
    <external.foi>
      <start year="1800" month="0" foi="5" exclusive="true"/>
      <start year="1805" month="0" foi="0" exclusive="false"/>
    </external.foi>
    <male>
      <!--exposure.function fun.nr="1" a="0.1" c="1"/-->
      <age.dependent.exposure>
        <age.dependency age="0" x="0.33"/>
        <age.dependency age="3" x="1"/>
        <age.dependency age="20" x="0.33"/>
        <age.dependency age="90" x="0.33"/>
      </age.dependent.exposure>
      <exposure.index dist.nr="4" p1="0.35" min="0" max="20"/>
      <contribution.function fun.nr="1" a="0.1" c="1"/>
    </male>
    <female>
      <!--exposure.function fun.nr="1" a="0.1" c="1"/-->
      <age.dependent.exposure>
        <age.dependency age="0" x="0.33"/>
        <age.dependency age="3" x="1"/>
        <age.dependency age="15" x="0.33"/>
        <age.dependency age="90" x="0.33"/>
      </age.dependent.exposure>
      <exposure.index dist.nr="4" p1="0.35" min="0" max="20"/>
      <contribution.function fun.nr="1" a="0.1" c="1"/>
    </female>
    <exposure.interventions>
      <moment year="1815" month="0" effectivity="0" fraction.excluded="1"/>
    </exposure.interventions>
    <!-- note that effectivity below means the impact on individuals that are not excluded -->
    <contribution.interventions>
      <moment year="1815" month="0" effectivity="0" fraction.excluded="1"/>
    </contribution.interventions>
    <!-- note that effectivity below means the impact on individuals that are not excluded -->
    <compliance compliance.model="2">
      <!-- the "compliance" model does not mediate compliance but inter-individual variation in effectivity!-->
      <!-- compliance models 0 (variation by age and individual) and 1 (age-dependent) don't work correctly yet -->
      <!-- compliance model 2 (same efficacy for everyone who uses bednets) is safe too use -->
      <age.and.sex.specific.compliance age.limit="5" male.compliance="1" female.compliance="1"/>
      <age.and.sex.specific.compliance age.limit="90" male.compliance="1" female.compliance="1"/>
    </compliance>
  </exposure.and.contribution>
  <anti.L3.immunity TH.L3="0" gamma="0.0">
    <male>
      <immunity.index dist.nr="4" min="0" max="25" mean="1.0" p1="2"/>
    </male>
    <female>
      <immunity.index dist.nr="4" min="0" max="25" mean="1.0" p1="2"/>
    </female>
  </anti.L3.immunity>
  <anti.Worm.immunity TH.W="0" gamma="0.0">
    <male>
      <immunity.index dist.nr="4" min="0" max="25" mean="1.0" p1="2"/>
    </male>
    <female>
      <immunity.index dist.nr="4" min="0" max="25" mean="1.0" p1="2"/>
    </female>
  </anti.Worm.immunity>
  <worm mf-lifespan="1" monthly.event.delay="+1">
    <lifespan dist.nr="2" mean="1" p1="2"/>
    <prepatent.period dist.nr="0" mean="0.192307692307692"/>
    <mating cycle="1" male.potential="100"/>
    <age.dependent.mf-production labda="0">
      <mf-production age.limit="0" production="1"/>
      <mf-production age.limit="10" production="1"/>
      <mf-production age.limit="20" production="0"/>
    </age.dependent.mf-production>
    <!--skin.mf-density.per.worm fun.nr="5" a="420" b="0.755" c="0"/-->
    <alt.skin.mf-density.per.worm>
      <a dist.nr="0" mean="15.4166666666667" p1="1"/>
      <b dist.nr="4" mean="3333.33333333333" p1="50"/>
      <c dist.nr="0" mean="1" p1="1"/>
    </alt.skin.mf-density.per.worm>
    <skin.dispersal dist.nr="0" mean="1"/>
    <skin-snip.variability dist.nr="6" p1="0.25"/>
    <!-- dist.nr 5 = Poisson, 6 = Negative binomial -->
  </worm>
  <fly transmission.probability="1" success.ratio="1">
    <L1-uptake fun.nr="1" a="1" b="0" c="-1"/>
    <monthly.biting.rates relative.biting.rate="1">
      <mbr month="1" rate="1"/>
      <mbr month="2" rate="1"/>
      <mbr month="3" rate="1"/>
      <mbr month="4" rate="1"/>
      <mbr month="5" rate="1"/>
      <mbr month="6" rate="1"/>
      <mbr month="7" rate="1"/>
      <mbr month="8" rate="1"/>
      <mbr month="9" rate="1"/>
      <mbr month="10" rate="1"/>
      <mbr month="11" rate="1"/>
      <mbr month="12" rate="1"/>
    </monthly.biting.rates>
  </fly>
  <mass.treatments>
    <treatment.effect.variability dist.nr="0" mean="1.0"/>
    <mass.treatment>
      <treatment.rounds>
        <treatment.round year="2015" month="0" coverage="0.2312485734" fraction.excluded="0" delay="-1"/>
        <treatment.round year="2015" month="4" coverage="0" fraction.excluded="0" delay="-1"/>
        <treatment.round year="2015" month="6" coverage="0.2312485734" fraction.excluded="0" delay="-1"/>
        <treatment.round year="2015" month="8" coverage="0" fraction.excluded="0" delay="-1"/>
        <treatment.round year="2016" month="0" coverage="0.2312485734" fraction.excluded="0" delay="-1"/>
        <treatment.round year="2016" month="4" coverage="0" fraction.excluded="0" delay="-1"/>
        <treatment.round year="2016" month="6" coverage="0.2312485734" fraction.excluded="0" delay="-1"/>
        <treatment.round year="2016" month="8" coverage="0" fraction.excluded="0" delay="-1"/>
        <treatment.round year="2017" month="0" coverage="0.2312485734" fraction.excluded="0" delay="-1"/>
        <treatment.round year="2017" month="4" coverage="0" fraction.excluded="0" delay="-1"/>
        <treatment.round year="2017" month="6" coverage="0.2312485734" fraction.excluded="0" delay="-1"/>
        <treatment.round year="2017" month="8" coverage="0" fraction.excluded="0" delay="-1"/>
        <treatment.round year="2018" month="0" coverage="0.2312485734" fraction.excluded="0" delay="-1"/>
        <treatment.round year="2018" month="4" coverage="0" fraction.excluded="0" delay="-1"/>
        <treatment.round year="2018" month="6" coverage="0.2312485734" fraction.excluded="0" delay="-1"/>
        <treatment.round year="2018" month="8" coverage="0" fraction.excluded="0" delay="-1"/>
        <treatment.round year="2019" month="0" coverage="0.2312485734" fraction.excluded="0" delay="-1"/>
        <treatment.round year="2019" month="4" coverage="0" fraction.excluded="0" delay="-1"/>
        <treatment.round year="2019" month="6" coverage="0.2312485734" fraction.excluded="0" delay="-1"/>
        <treatment.round year="2019" month="8" coverage="0" fraction.excluded="0" delay="-1"/>
        <treatment.round year="2020" month="0" coverage="0.2312485734" fraction.excluded="0" delay="-1"/>
        <treatment.round year="2020" month="4" coverage="0" fraction.excluded="0" delay="-1"/>
        <treatment.round year="2020" month="6" coverage="0.2312485734" fraction.excluded="0" delay="-1"/>
        <treatment.round year="2020" month="8" coverage="0" fraction.excluded="0" delay="-1"/>
        <treatment.round year="2021" month="0" coverage="0.2312485734" fraction.excluded="0" delay="-1"/>
        <treatment.round year="2021" month="4" coverage="0" fraction.excluded="0" delay="-1"/>
        <treatment.round year="2021" month="6" coverage="0.2312485734" fraction.excluded="0" delay="-1"/>
        <treatment.round year="2021" month="8" coverage="0" fraction.excluded="0" delay="-1"/>
        <treatment.round year="2022" month="0" coverage="0.2312485734" fraction.excluded="0" delay="-1"/>
        <treatment.round year="2022" month="4" coverage="0" fraction.excluded="0" delay="-1"/>
        <treatment.round year="2022" month="6" coverage="0.2312485734" fraction.excluded="0" delay="-1"/>
        <treatment.round year="2022" month="8" coverage="0" fraction.excluded="0" delay="-1"/>
        <treatment.round year="2023" month="0" coverage="0.2312485734" fraction.excluded="0" delay="-1"/>
        <treatment.round year="2023" month="4" coverage="0" fraction.excluded="0" delay="-1"/>
        <treatment.round year="2023" month="6" coverage="0.2312485734" fraction.excluded="0" delay="-1"/>
        <treatment.round year="2023" month="8" coverage="0" fraction.excluded="0" delay="-1"/>
        <treatment.round year="2024" month="0" coverage="0.2312485734" fraction.excluded="0" delay="-1"/>
        <treatment.round year="2024" month="4" coverage="0" fraction.excluded="0" delay="-1"/>
        <treatment.round year="2024" month="6" coverage="0.2312485734" fraction.excluded="0" delay="-1"/>
        <treatment.round year="2024" month="8" coverage="0" fraction.excluded="0" delay="-1"/>
      </treatment.rounds>
      <compliance fraction.malabsorption="0" compliance.model="0">
        <age.and.sex.specific.compliance age.limit="2" male.compliance="0" female.compliance="0"/>
        <age.and.sex.specific.compliance age.limit="5" male.compliance="0" female.compliance="0"/>
        <age.and.sex.specific.compliance age.limit="15" male.compliance="0.9" female.compliance="0.9"/>
        <age.and.sex.specific.compliance age.limit="90" male.compliance="0" female.compliance="0"/>
      </compliance>
      <treatment.effects permanent.reduction.mf-production="0" period.of.recovery="0.01" shape.parameter.recovery.function="1" fraction.killed="0.6">
        <fraction.mf.surviving dist.nr="0" mean="1.0"/>
      </treatment.effects>
    </mass.treatment>
  </mass.treatments>
  <vector.control>
    <moment year="2050" month="0" effectivity="0.80"/>
    <moment year="2051" month="0" effectivity="0.00"/>
  </vector.control>
</wormsim.inputfile>
 
